# Supplementary material for: Milk-Derived Exosomes as Nanocarriers to Deliver Curcumin and Resveratrol in Breast Tissue and Enhance Their Anticancer Activity
Source: Int J Mol Sci. 2022 Mar 5;23(5):2860. doi: 10.3390/ijms23052860 (PMC8911159; doi:10.3390/ijms23052860)
Supplement: Supplementary file 1 [file ijms-23-02860-s001.zip]

Archive with 1 entries (1 files):
- ijms-1594724-supplementary.pdf
